# Supplementary material for: Reciprocal regulation between autism risk gene POGZ and circadian clock
Source: JCI Insight. 2026 Mar 17;11(9):e193622. doi: 10.1172/jci.insight.193622 (PMC13232009; doi:10.1172/jci.insight.193622)
Supplement: Supporting data values [file jciinsight-11-193622-s040.xlsx]

## Sheet: Figure 1C 
	Hypothalamus	ZT（hr）	0			4			8			12			16			20
		Pogz mRNA level	0.933032	0.875127	1.19184	1.43735	1.47232	1.0175	0.827713	0.94527	1.04017	0.697653	0.932001	0.698683	0.726018	0.752826	0.745038	0.617501	0.725308	0.730539
	Liver	ZT（hr）	0			4			8			12			16			20
		Pogz mRNA level	0.806308	0.820782	0.737983	0.615662	1.12459	1.25975	4.57259	4.70821	5.62056	2.5113	1.61863	2.58517	1.02357	1.30422	3.90271	1.05509	0.872323	0.856776

## Sheet: Figure 1E 
	Liver	ZT（hr）	0			4			8			12			16			20
		POGZ intensity	1.03743	0.996107	0.966464	1.19228	1.20377	1.19268	0.96522	0.950298	0.94375	0.700754	0.674203	0.668188	0.644038	0.619217	0.6203	0.6341	0.6083	0.5669

## Sheet: Figure 2C 
		NC-1						OE-DBP-1
	Relative POGZ indensity	1.04166	1.07688	1.00992	0.953686	0.983889	0.933972	1.54782	1.56436	1.5388	1.52552	1.52652	1.53544

## Sheet: Figure 2D
	POGZ mRNA level
	NC	OE-DBP
	0.930385	1.26568
	0.974765	1.24733
	0.95883	1.0625
	1.05927	1.29806
	0.964346	1.28516
	1.11241	1.2284
	0.909145	1.21321
	1.03553	1.4901
	1.03907	1.29055
	1.02723	1.48119
	1.0095	1.2747
	0.979528	1.22836

## Sheet: Figure 2F
		NC						siDBP-1						siDBP-2
	Relative POGZ indensity	1.062	1.05342	1.04776	0.950586	0.941817	0.944418	0.435781	0.406355	0.396867	0.452272	0.413888	0.406338	0.728668	0.708534	0.708587	0.830751	0.833385	0.827882

## Sheet: Figure 2G
	POGZ mRNA level
	NC	siDBP1	siDBP2
	1.03609	0.480693	0.79311
	1.05528	0.488072	0.507684
	1.13123	0.52396	0.481451
	0.879978	0.596406	0.405795
	0.949144	0.569485	0.425174
	0.948276	0.620853

## Sheet: Figure 2H
		IgG				DBP
	POGZ-965	0.674004	0.293928	1.3998	1.63227	11.9076	10.984	13.4372	9.36018
	POGZ-936	1.34398	1.06251	0.290408	1.3031	52.4828	32.0176	35.7759	52.0745
	POGZ-1075	0	1.08774	0.837836	1.07443	9.21224	6.75928	13.4621	7.35429
	POGZ-333	1.83376	0.995685	0.437603	0.732956	1.49927	1.60816	1.47914	2.37107
	POGZ-1866	1.22365	1.00246	0	0.773887	2.31275	2.66953	2.41451	0

## Sheet: Figure 2I
		Pogz-luc			Pogz-luc+1× DBP			Pogz-luc+3× DBP			Pogz-mut-luc+0× DBP			Pogz-mut-luc+1× DBP			Pogz-mut-luc+3× DBP
	RLU	1.1603	0.8817	0.958	1.6103	1.566	1.6257	2.2065	2.557	2.3328	0.996	1.0189	0.9851	1.0008	0.8957	1.0314	0.9505	0.8795	1.0407

## Sheet: Figure 3A
	FFT power					Period in DD（Hrs）
	LD Ctrl	LD nKO	DD Ctrl	DD nKO		Ctrl	nKO
	0.187	0.036	0.085	0.036		23.25	23.92
	0.202	0.049	0.171	0.026		23.58	23.83
	0.221	0.021	0.206	0.02		23.33	24
	0.096	0.022	0.076	0.021		23.67	23.92
	0.26	0.064	0.199	0.073		23.5	23.92
	0.161	0.023	0.181	0.023		23.75	23.83
	0.192	0.061	0.136	0.03		23.75	23.67
	0.266	0.155	0.133	0.128		23.33	24
		0.04		0.02			23.67
		0.1		0.061

## Sheet: Figure 3B
	FFT power					Period in DD（Hrs）
	LD Ctrl	LD iKO	DD Ctrl	DD iKO		Ctrl	iKO
	0.137	0.019	0.121	0.047		23.61	23.88
	0.11	0.03	0.032	0.101		23.66	23.74
	0.158	0.176	0.01	0.146		23.63	23.87
	0.156	0.087	0.11	0.101		23.61	23.76
	0.257	0.09	0.04	0.022		23.68	23.86
			0.038	0.021		23.78	23.77
			0.07	0.108		23.72	23.88
			0.04	0.1		23.7	23.74
			0.164	0.059		23.59	23.74
							23.9

[truncated: 28 more sheets: Figure 3C, Figure 3D, Figure 4A, Figure 4B, Figure 4C, Figure 4D, Figure 4E, Figure 5F, Figure 6A, Figure 6B, Figure 6C, Figure 6D, Figure S1A, Figure S1B , Figure S3A, Figure S3B, Figure S3C, Figure S3D, Figure S3E, Figure S3F …]
